# Supplementary material for: World Health Organization Estimates of the Global and Regional Disease Burden of 11 Foodborne Parasitic Diseases, 2010: A Data Synthesis
Source: PLoS Med. 2015 Dec 3;12(12):e1001920. doi: 10.1371/journal.pmed.1001920 (PMC4668834; doi:10.1371/journal.pmed.1001920)
Supplement: S1 Table — (XLSX) [file pmed.1001920.s003.xlsx]

## Sheet: Congenital Toxoplasmosis
	Congenital Toxoplasmosis
	INCIDENCE:	Full details of how estimates of congenital toxoplasmosis was estimated are available in [1] and online appendices (available at: www.vetepi.uzh.ch/research/Diseaseburden/Burden_CT-Appendices.pdf).
	CLINICAL OUTCOMES:	Based on data in [2 and 3], the following probabilities were assigned to clinical outcomes: Neonatal death probability 0.7% (UI 0.4–1.2) Chorioretinitis in first year of life probability 13% (UI 12–15) Chorioretinitis later in life probability 16% (UI 5–52) Chorioretinitis in first year of life (AMRO) probability 80% (UI 70–90) Chorioretinitis later in life (AMRO) probability 10% (UI 5–15) Intrac…
	DURATION:	Life long (ie life expectancy at birth) except chorioretinitis later in life which has duration the same as the life expectancy at age 10 years (mean age of onset is 10 years)
	DISABILITY WEIGHT:	Suitable Dws were selected from GBD 2010 [4]. These were chorioretinitis 0.033, intracranial calcification 0.01, hydrocephalus 0.36 and other CNS abnormalities 0.36
	MORTALITY	0.7% (UI 0.4-1.2) was used as these are the proportions of cases that die in the neonatal peiod. In addition there are approximately 2.4% (2.3-6.3)fetal loss (still births) after 24 weeks, but these were not assigned as fatal cases.
	AGE DISTRIBUTION	AMRO 90% onset at birth, 10% at age 10 years. Other regions 86% onset at birth, 14% at age 10 years
	SEX DISTRIBUTION	There is no evidence that male and female infants have different risks of having congenital toxoplasmosis. Therefore, the sex ratio at birth was used to determine the sex distribution.
1. Torgerson, Paul R, & Mastroiacovo, Pierpaolo. (2013). The global burden of congenital toxoplasmosis: a systematic review. Bulletin of the World Health Organization, 91(7), 501-508.
2. Kortbeek LM, Hofhuis A, Nijhuis CDM, Havelaar AH. Congenital toxoplasmosis and DALYs in the Netherlands. Mem Inst Oswaldo Cruz 2009;104:370–3. doi: http://dx.doi.org/10.1590/S0074-02762009000200034 PMID:19430666
3. Havelaar AH, Kemmeren JM, Kortbeek LM. Disease burden of congenital toxoplasmosis. Clin Infect Dis 2007;44:1467–74. doi: http://dx.doi.org/10.1086/517511 PMID:17479945
4. Salomon JA, Vos T, Hogan DR, Gagnon M, Naghavi M, Mokdad A et al. Common values in assessing health outcomes from disease and injury: disability weights measurement study for the Global Burden of Disease Study 2010. Lancet 2012;380:2129–43.http://dx.doi.org/10.1016/S0140-6736(12)61680-8 doi: http://dx.doi.org/10.1016/S0140-6736(12)61680-8 PMID:23245605

## Sheet: Acquired toxoplasmosis
	Acquired toxoplasmosis
	INCIDENCE:	Generally there is an increase in sero positivity with age and estimates of incidence were made from age stratified sero conversion data as the difference in prevalence between age t and age t+1 . Where there were insufficient data points, a model based on the assumptions that individuals that convert remain sero positive for life and live under a constant infection pressure was constructed. In t…
	CLINICAL OUTCOMES:	Mild chorioretinitis p = 4.5% ,moderate chorioretinitis p = 0.25%-0.69%, severe chorioretinitis 0.01%. Acute infectious disease p=26%, post acute syndromes p= 2.9%. These were estimated from data in 2,3,4,5 which represented cohort and cross sectional studies of individuals with confirmed acquired toxoplamsosis
	DURATION:	Eye lesions – life long – ie life expectancy at age of incident case. Acute 4 weeks – Post acute syndromes 8 weeks
	DISABILITY WEIGHT:	Mild chorioretinitis =0.004,moderate chorioretinitis = 0.033, severe chorioretinitis = 0.191. Acute infectious disease = 0.053, post acute syndromes = 0.254.
	MORTALITY	None
	AGE DISTRIBUTION	Five different age distributions were used which was driven by the country specific data. G1 Age <5 years ,26%; 5-14 years, 34%; 15-24 years, 19%; 25-34 years , 11%; 35-44 years, 5.5%; 45-54 years, 2.7%; 55-64 years, 1.3%; 65-74 years, 0.57%; 75-84 years, 0.15%; >84 years, 0.016%. G2 Age <5 years ,21%; 5-14 years, 30%; 15-24 years, 20%; 25-34 years , 13%; 35-44 years, 7.8%; 45-54 years, 4.3%; 55-…
	SEX DISTRIBUTION	Male = 0.5
1. Hens N, Aerts M, Faes C, Shkedy Z, Lejeune O, et al. (2010) Seventy-five years of estimating the force of infection from current status data. Epidemiol Infect 138: 802–812. doi:10.1017/S0950268809990781.
2. Wong WK, Upton A, Thomas MG.(2013)Neuropsychiatric symptoms are common in immunocompetent adult patients with Toxoplasma gondii acute lymphadenitis Scandinavian Journal of Infectious Diseases, 45: 357–361
3.Noble AG, Latkany P, Kusmierczyk J, Mets M, Rabiah P, Boyer K, Jalbrzikowski J, Wroblewski K, Karrison T, Swisher CN, Mieler WF, Meier P, McLeod R; the Toxoplasmosis Study Group (2010). Chorioretinal lesions in mothers of children with congenital toxoplasmosis in the National Collaborative Chicago-based, Congenital Toxoplasmosis Study. Sci Med (Porto Alegre). 20(1):20-26.
4. Neves, ES, Bicudo, LN, Curi, AL, Carregal, E, Bueno, WF, Ferreira, RG, Amendoeira, MR, Benchimol, E, & Fernandes, O. (2009). Acute acquired toxoplasmosis: clinical-laboratorial aspects and ophthalmologic evaluation in a cohort of immunocompetent patients. Memórias do Instituto Oswaldo Cruz, 104(2), 393-396
5.Balasundaram MB, Andavar R, Palaniswamy M, Venkatapathy N. Outbreak of acquired ocular toxoplasmosis involving 248 patients. Arch Ophthalmol. 2010 Jan;128(1):28-32. doi: 10.1001/archophthalmol.2009.354. Erratum in: Arch Ophthalmol. 2010 Apr;128(4):508. PubMed PMID: 20065213.

## Sheet: Echinococcus granulosus
	Echinococcus granulosus
	INCIDENCE:	For cystic echinococcosis (CE), due to infection with the larval stage of E. granulosus, a systematic review was conducted to collect and synthesize data on both the frequency and clinical manifestations of CE globally [1]. In addition to information acquired via the systematic review, World Organisation for Animal Health (OIE) and European Food Safety Authority (EFSA) databases were queried to o…
	CLINICAL OUTCOMES:	Treatment seeking: moderate abdominal pelvic problems, chronic respiratory disease moderate (COPD), CNS lesions – moderate motor and/or cognitive impairments Non treatment seeking: mild abdominal pelvic problems, mild chronic respiratory disease, CNS mild motor of cognitive impairments
	DURATION:	Life long for non treatment seeking. Median of 2 years for treated cases
	DISABILITY WEIGHT:	Mild abdominal pelvic problems – 0.012, moderate abdominal pelvic problems 0.123, Mild chronic respiratory disease 0.015, moderate chronic respiratory disease 0.192, mild motor or cognitive impairment 0.054, moderate motor or cognitive impairment 0.221.
	MORTALITY	2% for treatment seeking. 1% non treatment seeking
	AGE DISTRIBUTION	Age (Years) distribution Age <5 years ,46%; 5-14 years, 10.4%; 15-24 years, 17.1%; 25-34 years , 21.2%; 35-44 years, 18.1%; 45-54 years, 12.8%; 55-64 years, 8.7%; >64 years, 7.1%,
	SEX DISTRIBUTION	Male = 42.8%
1. Budke CM, Carabin H, Ndimubanzi PC, Nguyen H, Rainwater E, et al. (2013) A systematic review of the literature on cystic echinococcosis frequency worldwide and its associated clinical manifestations. Am J Trop Med Hyg 88: 1011–1027. doi:10.4269/ajtmh.12-0692.

## Sheet: Echinococcus multilocularis
	Echinococcus multilocularis
	INCIDENCE:	Full details of the methodolgy of estimating the incidence of alveolar echinococcosis can be found in (1). In addition, this data has been updated because of subsequent reports from countries such as Kyrygzstan (2) and Poland (3).
	CLINICAL OUTCOMES:	Abdominopelvic problems followed by recovery after treatment or death
	DURATION:	Europe 10 years Other 8 years
	DISABILITY WEIGHT:	0.123
	MORTALITY	Following abdomino pelvic problems Western and central Europe and north America 2-5% Eastern Europe 10-30% Elsewhere 100%
	AGE DISTRIBUTION	Europe; 0-9 years, 0%; 10-19 years , 2.7%; 20-29 years, 8.8%; 30-39 years, 13.6%; 40-49 years, 18.7%, 50-59 years , 18.4%; 60-69 years, 20.6%; 70-79 years, 12.1%; 80 years and over, 5.1%. Eastern Europe; 0-9 years, 1.7%; 10-19 years , 5.1%; 20-29 years, 12.8%; 30-39 years, 14.5%; 40-49 years, 20.5%, 50-59 years , 17.9%; 60-69 years, 14.5%; 70-79 years, 12.0%; 80 years and over, 1.0%. Central Asia…
	SEX DISTRIBUTION	Europe male 44%, central Asia, male 36%, China male 47%
1.Torgerson PR, Keller K, Magnotta M, Ragland N (2010) The Global Burden of Alveolar Echinococcosis. PLoS Negl Trop Dis 4(6): e722. doi:10.1371/journal.pntd.0000722
2. Usubalieva J. Minbaeva G, Ziadinov I, Peplazes P, Torgerson PR. Human alveolar echinococcosis in Kyrgyzstan. Emerg Infect Dis [Internet]. 2013 Jul [date cited]. http://dx.doi.org/10.3201/eid1907.121405
3. Nahorski WL, Knap JP, Pawłowski ZS, Krawczyk M, Polański J, et al. (2013) Human Alveolar Echinococcosis in Poland: 1990–2011. PLoS Negl Trop Dis 7(1): e1986. doi:10.1371/journal.pntd.0001986

## Sheet: Taenia solium (cysticercosis)
	Cysticercosis
	INCIDENCE:	T. solium neurocysticercosis (NCC) is known to cause epilepsy and other neurological sequelae [1]. A systematic review revealed that neurocysticercosis may be responsible for approximately 29.0% (95% UI 22.9%-35.5% of the burden of epilepsy in at risk populations in low and middle income pork consuming societies [2]. Consequently, the number of prevalent cases of epilepsy used in the GBD 2010 [3-…
	CLINICAL OUTCOMES:	Epilepsy associated neurocysticercosis [2]
	DURATION:
	DISABILITY WEIGHT:	GBD 2010 for epilepsy [3-6]
	MORTALITY	GBD 2010 for epilepsy [3-6]
	AGE DISTRIBUTION	GBD 2010 for epilepsy [3-6]
	SEX DISTRIBUTION	GBD 2010 for epilepsy [3-6]
1. Carabin H, Ndimubanzi PC, Budke CM, Nguyen H, Qian Y, et al. (2011) Clinical Manifestations Associated with Neurocysticercosis: A Systematic Review. PLoS Negl Trop Dis 5: e1152. Available: http://dx.doi.org/10.1371/journal.pntd.0001152. Accessed 21 October 2013.
2. Ndimubanzi PC, Carabin H, Budke CM, Nguyen H, Qian Y-J, et al. (2010) A Systematic Review of the Frequency of Neurocyticercosis with a Focus on People with Epilepsy. PLoS Negl Trop Dis 4: e870. Available: http://dx.doi.org/10.1371/journal.pntd.0000870. Accessed 21 October 2013.
3. Murray CJL, Vos T, Lozano R, Naghavi M, Flaxman AD, et al. (2012) Disability-adjusted life years (DALYs) for 291 diseases and injuries in 21 regions, 1990-2010: a systematic analysis for the Global Burden of Disease Study 2010. Lancet 380: 2197–2223. doi:10.1016/S0140-6736(12)61689-4.
4. Salomon JA, Vos T, Hogan DR, Gagnon M, Naghavi M, et al. (2012) Common values in assessing health outcomes from disease and injury: disability weights measurement study for the Global Burden of Disease Study 2010. The Lancet 380: 2129–2143. Available: http://www.sciencedirect.com/science/article/pii/S0140673612616808. Accessed 18 March 2013.
5 Lozano R, Naghavi M, Foreman K, Lim S, Shibuya K, et al. (2012) Global and regional mortality from 235 causes of death for 20 age groups in 1990 and 2010: a systematic analysis for the Global Burden of Disease Study 2010. Lancet 380: 2095–2128. doi:10.1016/S0140-6736(12)61728-0.
6. Lozano R, Naghavi M, Foreman K, Lim S, Shibuya K, et al. (2012) Global and regional mortality from 235 causes of death for 20 age groups in 1990 and 2010: a systematic analysis for the Global Burden of Disease Study 2010. Lancet 380: 2095–2128. doi:10.1016/S0140-6736(12)61728-0.

## Sheet: Clonorchis
	Clonorchiosis
	INCIDENCE:	Incidence estimates and clinical sequelae for foodborne trematodiasis were mainly based on the results of two systematic review articles [1] [2]. The reviews identified available qualitative and quantitative information on prevalence, incidence, mortality and remission rates, sex- and age-distributions and the progression of foodborne trematodiasis into different sequelae. From these data, simpli…
	CLINICAL OUTCOMES:	Abdominal pelvic discomfort, carcinoma
	DURATION:	Life long due to low treatment coverage in affected populations, longevity of parasites in humans, high re-infection rates, supposedly high susceptibility of clinical cases, irreversibility of pathology after several years of infection
	DISABILITY WEIGHT:	0.123 for severe infections only
	MORTALITY	1% case fatality rate
	AGE DISTRIBUTION	Age (Years) distribution G1 Age<1 year, 5.0%; 1-4 years, 8.1%; 5-9 years, 11.5%; 10-14 years, 13.4%; 15-19 years , 22.7%; 20-24 years, 12.4%; 25-34 years, 13.9%; 35-44 years, 8.1%; 45-54 years, 2.9%; 55-64 years, 1.1%; 65-74 years, 0.6%; 75-84 years, 0.2%; >84 years, 0.0%. G2 Age<1 year, 4.3%; 1-4 years , 7.5%; 5-9 years, 10.4%; 10-14 years, 12.0%; 15-19 years , 28.8%; 20-24 years, 13.5%; 25-34 y…
	SEX DISTRIBUTION	Male 65-68%
1. Fürst T, Keiser J, Utzinger J (2012) Global burden of human food-borne trematodiasis: a systematic review and meta-analysis. Lancet Infect Dis 12: 210–221. doi:10.1016/S1473-3099(11)70294-8.
2. Fürst T, Sayasone S, Odermatt P, Keiser J, Utzinger J (2012) Manifestation, diagnosis, and management of foodborne trematodiasis. BMJ 344: e4093.
3. Institute for Health Metrics and Evaluation, University of Washington (2010) DisMod 3. http://winthrop.ihme.washington.edu (accessed September 18 2014).
4. McDonald, S. A., Devleesschauwer B, Speybroeck N, Praet N, Torgerson PR, et al. (2015) Data-driven methods for imputing national-level incidence rates in global burden of disease studies. Bulletin of the World Health Organization, 93, 228-236

## Sheet: Fasciola
	Fasciolosis
	INCIDENCE:	Incidence estimates and clinical sequelae for foodborne trematodosis were mainly based on the results of two systematic review articles [1] [2]. The reviews identified available qualitative and quantitative information on prevalence, incidence, mortality and remission rates, sex- and age-distributions and the progression of foodborne trematodosis into different sequelae. From these data, simplifi…
	CLINICAL OUTCOMES:	Abdominal pelvic discomfort
	DURATION:	Life long due to low treatment coverage in affected populations, longevity of parasites in humans, high re-infection rates, supposedly high susceptibility of clinical cases, irreversibility of pathology after several years of infection
	DISABILITY WEIGHT:	0.123
	MORTALITY	0
	AGE DISTRIBUTION	Age (Years) distribution G1 Age<1 year, 49.1%; 1-4 years , 26.9%; 5-9 years, 11.6%; 10-14 years, 4.6%; 15-19 years , 2.3%; 20-24 years, 1.4%; 25-34 years, 1.8%; 35-44 years, 1.0%; 45-54 years, 0.6%; 55-64 years, 0.3%; 65-74 years, 0.2%; 75-84 years, 0.1%; >84 years 0.0%. G2 Age<1 year, 19.5%; 1-4 years , 33.1%; 5-9 years, 29.5%; 10-14 years, 10.4%; 15-19 years , 4.3%; 20-24 years, 1.4%; 25-34 yea…
	SEX DISTRIBUTION	Male =49.5%
1. Fürst T, Keiser J, Utzinger J (2012) Global burden of human food-borne trematodiasis: a systematic review and meta-analysis. Lancet Infect Dis 12: 210–221. doi:10.1016/S1473-3099(11)70294-8.
2. Fürst T, Sayasone S, Odermatt P, Keiser J, Utzinger J (2012) Manifestation, diagnosis, and management of foodborne trematodiasis. BMJ 344: e4093.
3. Institute for Health Metrics and Evaluation, University of Washington (2010) DisMod 3. http://winthrop.ihme.washington.edu (accessed September 18 2014).
4. McDonald, S. A., Devleesschauwer B, Speybroeck N, Praet N, Torgerson PR, et al. (2015) Data-driven methods for imputing national-level incidence rates in global burden of disease studies. Bulletin of the World Health Organization, 93, 228-236

## Sheet: Opisthorchis
	Opisthorchosis
	INCIDENCE:	Incidence estimates and clinical sequelae for foodborne trematodosis were mainly based on the results of two systematic review articles [1] [2]. The reviews identified available qualitative and quantitative information on prevalence, incidence, mortality and remission rates, sex- and age-distributions and the progression of foodborne trematodosis into different sequelae. From these data, simplifi…
	CLINICAL OUTCOMES:	Abdominal pelvic discomfort, carcinoma
	DURATION:	Life long due to low treatment coverage in affected populations, longevity of parasites in humans, high re-infection rates, supposedly high susceptibility of clinical cases, irreversibility of pathology after several years of infection
	DISABILITY WEIGHT:	0.123
	MORTALITY	1% case fatality rate
	AGE DISTRIBUTION	Age (Years) distribution G1 Age<1 year, 4.2%; 1-4 years , 11.8%; 5-9 years, 13.9%; 10-14 years, 12.4%; 15-19 years , 10.7%; 20-24 years, 8.7%; 25-34 years, 13.4%; 35-44 years, 10.3%; 45-54 years, 7.1%; 55-64 years, 3.9%; 65-74 years, 2.4%; 75-84 years, 0.9%, >84 years, 0.2%. G2 Age<1 year, 4.3%; 1-4 years , 13.4%; 5-9 years, 15.8%; 10-14 years, 15.4%; 15-19 years , 12.7%; 20-24 years, 8.5%; 25-34…
	SEX DISTRIBUTION	Male=55%
1. Fürst T, Keiser J, Utzinger J (2012) Global burden of human food-borne trematodiasis: a systematic review and meta-analysis. Lancet Infect Dis 12: 210–221. doi:10.1016/S1473-3099(11)70294-8.
2. Fürst T, Sayasone S, Odermatt P, Keiser J, Utzinger J (2012) Manifestation, diagnosis, and management of foodborne trematodiasis. BMJ 344: e4093.
3. Institute for Health Metrics and Evaluation, University of Washington (2010) DisMod 3. http://winthrop.ihme.washington.edu (accessed September 18 2014).
4. McDonald, S. A., Devleesschauwer B, Speybroeck N, Praet N, Torgerson PR, et al. (2015) Data-driven methods for imputing national-level incidence rates in global burden of disease studies. Bulletin of the World Health Organization, 93, 228-236

## Sheet: Paragonimus
	Paragonimosis
	INCIDENCE:	Incidence estimates and clinical sequelae for foodborne trematodosis were mainly based on the results of two systematic review articles [1] [2]. The reviews identified available qualitative and quantitative information on prevalence, incidence, mortality and remission rates, sex- and age-distributions and the progression of foodborne trematodosis into different sequelae. From these data, simplifi…
	CLINICAL OUTCOMES:	Pulmonary paragonimosis, cerebral paragonimosis
	DURATION:	Life long due to low treatment coverage in affected populations, longevity of parasites in humans, high re-infection rates, supposedly high susceptibility of clinical cases, irreversibility of pathology after several years of infection
	DISABILITY WEIGHT:	0.132 for heavy pulmonary infections, 0.420 for cerebral infections
	MORTALITY	10% case fatality for cerebral cases only
	AGE DISTRIBUTION	Age (Years) distribution G1 Age<1 year, 8.7%; 1-4 years , 11.5%; 5-9 years, 12.3%; 10-14 years, 10.1%; 15-19 years , 9.2%; 20-24 years, 6.7%; 25-34 years, 12.6%; 35-44 years, 12.2%; 45-54 years, 7.9%; 55-64 years, 4.6%; 65-74 years, 2.8%; 75-84 years, 1.2%; >84 years, 0.2%. G2 Age<1 year, 8.9%; 1-4 years , 16.1%; 5-9 years, 16.2%; 10-14 years, 12.5%; 15-19 years , 9.5%; 20-24 years, 7.3%; 25-34 y…
	SEX DISTRIBUTION	Male = 55.9%
1. Fürst T, Keiser J, Utzinger J (2012) Global burden of human food-borne trematodiasis: a systematic review and meta-analysis. Lancet Infect Dis 12: 210–221. doi:10.1016/S1473-3099(11)70294-8.
2. Fürst T, Sayasone S, Odermatt P, Keiser J, Utzinger J (2012) Manifestation, diagnosis, and management of foodborne trematodiasis. BMJ 344: e4093.
3. Institute for Health Metrics and Evaluation, University of Washington (2010) DisMod 3. http://winthrop.ihme.washington.edu (accessed September 18 2014).
4. McDonald, S. A., Devleesschauwer B, Speybroeck N, Praet N, Torgerson PR, et al. (2015) Data-driven methods for imputing national-level incidence rates in global burden of disease studies. Bulletin of the World Health Organization, 93, 228-236

## Sheet: Intestinal flukes
	Intestinal flukes
	INCIDENCE:	Incidence estimates and clinical sequelae for foodborne trematodosis were mainly based on the results of two systematic review articles [1] [2]. The reviews identified available qualitative and quantitative information on prevalence, incidence, mortality and remission rates, sex- and age-distributions and the progression of foodborne trematodosis into different sequelae. From these data, simplifi…
	CLINICAL OUTCOMES:	Abdominal pelvic discomfort
	DURATION:	Life long due to low treatment coverage in affected populations, longevity of parasites in humans, high re-infection rates, supposedly high susceptibility of clinical cases, irreversibility of pathology after several years of infection
	DISABILITY WEIGHT:	0.123 for heavy infections only
	MORTALITY	0
	AGE DISTRIBUTION	Age (Years) distribution G1 Age<1 year, 24.7%; 1-4 years , 32.7%; 5-9 years, 22.1%; 10-14 years, 8.3%; 15-19 years , 4.3%; 20-24 years, 1.9%; 25-34 years, 2.5%; 35-44 years, 1.8%; 45-54 years, 1.0%; 55-64 years, 0.5%; 65-74 years, 0.3%; 75-84 years, 0.2%; >84 years, 0.0%. G2 Age<1 year, 18.3%; 1-4 years , 38.4%; 5-9 years, 24.2%; 10-14 years, 9.8%; 15-19 years , 4.7%; 20-24 years, 1.9%; 25-34 yea…
	SEX DISTRIBUTION	Male=55%
1. Fürst T, Keiser J, Utzinger J (2012) Global burden of human food-borne trematodiasis: a systematic review and meta-analysis. Lancet Infect Dis 12: 210–221. doi:10.1016/S1473-3099(11)70294-8.
2. Fürst T, Sayasone S, Odermatt P, Keiser J, Utzinger J (2012) Manifestation, diagnosis, and management of foodborne trematodiasis. BMJ 344: e4093.
3. Institute for Health Metrics and Evaluation, University of Washington (2010) DisMod 3. http://winthrop.ihme.washington.edu (accessed September 18 2014).
4. McDonald, S. A., Devleesschauwer B, Speybroeck N, Praet N, Torgerson PR, et al. (2015) Data-driven methods for imputing national-level incidence rates in global burden of disease studies. Bulletin of the World Health Organization, 93, 228-236

[truncated: 2 more sheets: Ascaris lumbricoides, Trichinella]
