# Supplementary material for: World Health Organization Estimates of the Global and Regional Disease Burden of 11 Foodborne Parasitic Diseases, 2010: A Data Synthesis
Source: PLoS Med. 2015 Dec 3;12(12):e1001920. doi: 10.1371/journal.pmed.1001920 (PMC4668834; doi:10.1371/journal.pmed.1001920)
Supplement: S2 Table — No data indicates imputation was undertaken (see main text). (XLSX) [file pmed.1001920.s004.xlsx]

## Sheet: Table
Table. Availability of data for estimating the global and regional burden of foodborne parasitic disease
	Toxoplasma gondii, congenital	Toxoplasma gondii, acquired	Echinococcus granulosus	Echinococcus multilocularis	Taenia solium	Ascaris spp.	Trichinella spp.	Chlonorchis sinensis	Fasciola spp.	Intestinal flukes	Opisthorchis spp.	Paragonimus spp.	Number of hazards for which no data were available
Afghanistan	No data	No data	No data	Data	No imputation	Data	No imputation	Data	Data	Data	Data	Data	3
Albania	Data	Data	Data	No data	No imputation	Data	No imputation	Data	Data	Data	Data	Data	1
Algeria	No data	No data	Data	Data	No imputation	Data	No imputation	Data	No data	Data	Data	Data	3
Andorra	No data	No data	No data	Data	No imputation	Data	No imputation	Data	Data	Data	Data	Data	3
Angola	No data	No data	No data	Data	No imputation	Data	No imputation	Data	Data	Data	Data	Data	3
Antigua and Barbuda	No data	No data	Data	Data	No imputation	No data	No imputation	Data	Data	Data	Data	Data	3
Argentina	No data	Data	Data	Data	No imputation	Data	No imputation	Data	No data	Data	Data	Data	2
Armenia	No data	No data	Data	No data	No imputation	No data	No imputation	Data	Data	Data	Data	Data	4
Australia	Data	Data	Data	Data	No imputation	Data	No imputation	Data	No data	No data	Data	Data	2
Austria	Data	Data	Data	Data	No imputation	Data	No imputation	Data	No data	Data	Data	Data	1
Azerbaijan	No data	No data	Data	No data	No imputation	Data	No imputation	Data	Data	Data	Data	Data	3
Bahamas	No data	No data	Data	Data	No imputation	No data	No imputation	Data	Data	Data	Data	Data	3
Bahrain	Data	Data	Data	Data	No imputation	No data	No imputation	Data	Data	Data	Data	Data	1
Bangladesh	No data	No data	No data	Data	No imputation	Data	No imputation	Data	Data	No data	Data	Data	4
Barbados	No data	No data	Data	Data	No imputation	No data	No imputation	Data	Data	Data	Data	Data	3
Belarus	Data	Data	Data	No data	No imputation	Data	No imputation	Data	Data	Data	No data	Data	2
Belgium	Data	No data	No data	Data	No imputation	Data	No imputation	Data	No data	Data	Data	Data	3
Belize	No data	No data	No data	Data	No imputation	Data	No imputation	Data	Data	Data	Data	Data	3
Benin	Data	Data	No data	Data	No imputation	Data	No imputation	Data	Data	Data	Data	No data	2
Bhutan	No data	No data	No data	No data	No imputation	Data	No imputation	Data	Data	Data	Data	Data	4
Bolivia (Plurinational State of)	Data	Data	No data	Data	No imputation	Data	No imputation	Data	Data	Data	Data	Data	1
Bosnia and Herzegovina	No data	No data	Data	No data	No imputation	Data	No imputation	Data	Data	Data	Data	Data	3
Botswana	Data	No data	Data	Data	No imputation	Data	No imputation	Data	Data	Data	Data	Data	1
Brazil	Data	Data	Data	Data	No imputation	Data	No imputation	Data	No data	No data	Data	No data	3
Brunei Darussalam	No data	No data	Data	Data	No imputation	Data	No imputation	Data	Data	Data	Data	Data	2
Bulgaria	Data	No data	Data	No data	No imputation	Data	No imputation	Data	No data	Data	Data	Data	3
Burkina Faso	Data	Data	No data	Data	No imputation	Data	No imputation	Data	Data	Data	Data	No data	2
Burundi	No data	Data	No data	Data	No imputation	Data	No imputation	Data	Data	Data	Data	Data	2
Cambodia	No data	No data	Data	Data	No imputation	Data	No imputation	Data	No data	No data	No data	No data	6
Cameroon	Data	Data	No data	Data	No imputation	Data	No imputation	Data	No data	Data	Data	No data	3
Canada	Data	No data	Data	Data	No imputation	Data	No imputation	Data	No data	No data	Data	No data	4
Cape Verde	No data	No data	Data	Data	No imputation	No data	No imputation	Data	No data	Data	Data	Data	4
Central African Republic	Data	Data	No data	Data	No imputation	Data	No imputation	Data	Data	Data	Data	No data	2
Chad	No data	No data	No data	Data	No imputation	Data	No imputation	Data	Data	Data	Data	Data	3
Chile	Data	Data	Data	Data	No imputation	Data	No imputation	Data	No data	Data	Data	Data	1
China	Data	Data	Data	Data	No imputation	Data	No imputation	Data	Data	Data	Data	Data	0
Colombia	Data	Data	No data	Data	No imputation	Data	No imputation	Data	No data	Data	Data	No data	3
Comoros	No data	No data	Data	Data	No imputation	Data	No imputation	Data	Data	Data	Data	Data	2
Congo	Data	Data	No data	Data	No imputation	Data	No imputation	Data	Data	Data	Data	Data	1
Cook Islands	No data	No data	Data	Data	No imputation	No data	No imputation	Data	Data	Data	Data	Data	3
Costa Rica	Data	Data	No data	Data	No imputation	Data	No imputation	Data	No data	Data	Data	No data	3
Côte d'Ivoire	Data	Data	No data	Data	No imputation	Data	No imputation	Data	No data	Data	Data	No data	3
Croatia	Data	Data	Data	No data	No imputation	Data	No imputation	Data	No data	Data	Data	Data	2
Cuba	Data	Data	Data	Data	No imputation	Data	No imputation	Data	No data	Data	Data	No data	2
Cyprus	No data	No data	Data	Data	No imputation	Data	No imputation	Data	Data	Data	Data	Data	2
Czech Republic	Data	Data	Data	No data	No imputation	Data	No imputation	Data	Data	Data	Data	Data	1
Democratic People's Republic of Korea	No data	No data	No data	Data	No imputation	Data	No imputation	Data	Data	Data	Data	Data	3
Democratic Republic of the Congo	Data	Data	No data	Data	No imputation	Data	No imputation	Data	Data	Data	Data	No data	2
Denmark	Data	Data	Data	Data	No imputation	Data	No imputation	Data	Data	Data	Data	Data	0
Djibouti	No data	No data	No data	Data	No imputation	Data	No imputation	Data	Data	Data	Data	Data	3
Dominica	No data	No data	Data	Data	No imputation	No data	No imputation	Data	Data	Data	Data	Data	3
Dominican Republic	No data	No data	No data	Data	No imputation	No data	No imputation	Data	No data	Data	Data	Data	5
Ecuador	No data	No data	No data	Data	No imputation	Data	No imputation	Data	Data	Data	Data	Data	3
Egypt	Data	Data	Data	Data	No imputation	Data	No imputation	Data	Data	Data	Data	Data	0
El Salvador	No data	No data	No data	Data	No imputation	Data	No imputation	Data	No data	Data	Data	No data	5
Equatorial Guinea	No data	Data	No data	Data	No imputation	Data	No imputation	Data	No data	No data	Data	No data	5
Eritrea	No data	No data	No data	Data	No imputation	Data	No imputation	Data	Data	Data	Data	Data	3
Estonia	Data	Data	No data	No data	No imputation	Data	No imputation	Data	Data	Data	Data	Data	2
Ethiopia	Data	Data	Data	Data	No imputation	Data	No imputation	Data	No data	Data	Data	Data	1
Fiji	Data	No data	Data	Data	No imputation	Data	No imputation	Data	Data	Data	Data	Data	1
Finland	Data	No data	Data	Data	No imputation	Data	No imputation	Data	Data	Data	Data	Data	1
France	Data	Data	Data	Data	No imputation	Data	No imputation	Data	No data	Data	Data	Data	1
Gabon	Data	No data	No data	Data	No imputation	Data	No imputation	Data	Data	Data	Data	No data	3
Gambia	Data	No data	No data	Data	No imputation	Data	No imputation	Data	Data	Data	Data	Data	2
Georgia	No data	No data	No data	No data	No imputation	Data	No imputation	Data	No data	Data	Data	Data	5
Germany	Data	Data	Data	Data	No imputation	Data	No imputation	Data	No data	Data	No data	Data	2
Ghana	Data	Data	No data	Data	No imputation	Data	No imputation	Data	Data	Data	Data	Data	1
Greece	Data	Data	Data	Data	No imputation	Data	No imputation	Data	No data	No data	Data	Data	2
Grenada	Data	Data	Data	Data	No imputation	Data	No imputation	Data	Data	Data	Data	Data	0
Guatemala	No data	No data	No data	Data	No imputation	Data	No imputation	Data	No data	Data	Data	No data	5
Guinea	No data	No data	No data	Data	No imputation	Data	No imputation	Data	Data	Data	Data	No data	4
Guinea-Bissau	No data	No data	No data	Data	No imputation	Data	No imputation	Data	Data	Data	Data	Data	3
Guyana	Data	No data	No data	Data	No imputation	Data	No imputation	Data	Data	No data	Data	Data	3
Haiti	No data	No data	No data	Data	No imputation	Data	No imputation	Data	No data	Data	Data	Data	4
Honduras	Data	No data	No data	Data	No imputation	Data	No imputation	Data	Data	Data	Data	No data	3
Hungary	Data	Data	Data	Data	No imputation	Data	No imputation	Data	No data	No data	Data	Data	2
Iceland	Data	Data	Data	Data	No imputation	Data	No imputation	Data	Data	Data	Data	Data	0
India	Data	Data	Data	No data	No imputation	Data	No imputation	No data	No data	No data	No data	No data	6
Indonesia	Data	Data	Data	Data	No imputation	Data	No imputation	Data	Data	No data	Data	No data	2
Iran (Islamic Republic of)	Data	Data	Data	Data	No imputation	Data	No imputation	Data	Data	No data	Data	Data	1
Iraq	Data	Data	No data	Data	No imputation	Data	No imputation	Data	No data	Data	Data	Data	2
Ireland	Data	Data	Data	Data	No imputation	Data	No imputation	Data	No data	Data	Data	Data	1
Israel	Data	Data	Data	Data	No imputation	Data	No imputation	Data	No data	No data	Data	Data	2
Italy	Data	Data	Data	Data	No imputation	Data	No imputation	Data	No data	No data	No data	Data	3
Jamaica	Data	Data	Data	Data	No imputation	Data	No imputation	Data	Data	Data	Data	Data	0
Japan	Data	Data	No data	Data	No imputation	Data	No imputation	No data	No data	Data	Data	No data	4
Jordan	Data	Data	Data	Data	No imputation	Data	No imputation	Data	Data	Data	Data	Data	0
Kazakhstan	Data	Data	Data	No data	No imputation	Data	No imputation	Data	Data	No data	Data	Data	2
Kenya	Data	No data	Data	Data	No imputation	Data	No imputation	Data	Data	Data	Data	Data	1
Kiribati	No data	No data	Data	Data	No imputation	No data	No imputation	Data	Data	Data	Data	Data	3
Kuwait	No data	No data	Data	Data	No imputation	Data	No imputation	Data	Data	Data	Data	Data	2
Kyrgyzstan	Data	Data	Data	Data	No imputation	Data	No imputation	Data	No data	Data	Data	Data	1
Lao People's Democratic Republic	Data	No data	No data	Data	No imputation	Data	No imputation	Data	No data	No data	Data	Data	4
Latvia	No data	No data	Data	No data	No imputation	Data	No imputation	Data	Data	Data	Data	Data	3
Lebanon	Data	Data	Data	Data	No imputation	No data	No imputation	Data	No data	Data	Data	Data	2
Lesotho	No data	No data	No data	Data	No imputation	Data	No imputation	Data	Data	Data	Data	Data	3
Liberia	No data	No data	No data	Data	No imputation	Data	No imputation	Data	Data	Data	Data	No data	4
Libyan Arab Jamahiriya	Data	No data	Data	Data	No imputation	Data	No imputation	Data	Data	Data	Data	Data	1
Lithuania	No data	No data	Data	Data	No imputation	Data	No imputation	Data	Data	Data	Data	Data	2
Luxembourg	No data	No data	Data	Data	No imputation	Data	No imputation	Data	Data	Data	Data	Data	2
Madagascar	Data	Data	Data	Data	No imputation	Data	No imputation	Data	No data	Data	Data	Data	1
Malawi	Data	Data	No data	Data	No imputation	Data	No imputation	Data	Data	Data	Data	Data	1
Malaysia	Data	Data	Data	Data	No imputation	Data	No imputation	Data	No data	No data	Data	No data	3
Maldives	No data	No data	Data	Data	No imputation	No data	No imputation	Data	Data	Data	Data	Data	3
Mali	Data	Data	No data	Data	No imputation	Data	No imputation	Data	No data	Data	Data	Data	2
Malta	No data	No data	Data	Data	No imputation	Data	No imputation	Data	Data	Data	Data	Data	2
Marshall Islands	Data	No data	Data	Data	No imputation	Data	No imputation	Data	Data	Data	Data	Data	1
Mauritania	Data	Data	Data	Data	No imputation	Data	No imputation	Data	Data	Data	Data	Data	0
Mauritius	No data	No data	Data	Data	No imputation	No data	No imputation	Data	Data	Data	Data	Data	3
Mexico	Data	Data	No data	Data	No imputation	Data	No imputation	Data	No data	Data	Data	No data	3
Micronesia (Federated States of)	No data	No data	Data	Data	No imputation	Data	No imputation	Data	Data	Data	Data	Data	2
Monaco	No data	No data	Data	Data	No imputation	Data	No imputation	Data	Data	Data	Data	Data	2
Mongolia	No data	No data	Data	Data	No imputation	No data	No imputation	Data	Data	Data	Data	Data	3
Morocco	Data	Data	Data	Data	No imputation	Data	No imputation	Data	No data	Data	Data	Data	1
Mozambique	Data	Data	No data	Data	No imputation	Data	No imputation	Data	No data	Data	Data	Data	2
Myanmar	No data	No data	No data	Data	No imputation	Data	No imputation	Data	Data	No data	Data	No data	5
Namibia	Data	Data	No data	Data	No imputation	Data	No imputation	Data	Data	Data	Data	Data	1
Nauru	No data	No data	Data	Data	No imputation	No data	No imputation	Data	Data	Data	Data	Data	3
Nepal	Data	Data	Data	No data	No imputation	Data	No imputation	Data	No data	Data	Data	No data	3
Netherlands	Data	Data	Data	Data	No imputation	Data	No imputation	Data	No data	Data	Data	Data	1
New Zealand	Data	Data	Data	Data	No imputation	Data	No imputation	Data	Data	No data	Data	Data	1
Nicaragua	No data	No data	Data	Data	No imputation	Data	No imputation	Data	Data	Data	Data	No data	3
Niger	Data	Data	No data	Data	No imputation	Data	No imputation	Data	No data	Data	Data	Data	2
Nigeria	Data	Data	No data	Data	No imputation	Data	No imputation	Data	No data	No data	Data	No data	4
Niue	No data	No data	Data	Data	No imputation	No data	No imputation	Data	Data	Data	Data	Data	3
Norway	Data	No data	Data	Data	No imputation	Data	No imputation	Data	Data	Data	Data	Data	1
Oman	No data	No data	No data	Data	No imputation	Data	No imputation	Data	Data	Data	Data	Data	3
Pakistan	Data	Data	No data	No data	No imputation	Data	No imputation	Data	Data	No data	Data	No data	4
Palau	No data	No data	Data	Data	No imputation	No data	No imputation	Data	Data	Data	Data	Data	3
Panama	Data	Data	No data	Data	No imputation	Data	No imputation	Data	Data	Data	Data	No data	2
Papua New Guinea	Data	Data	Data	Data	No imputation	Data	No imputation	Data	Data	Data	Data	No data	1
Paraquay	No data	No data	No data	Data	No imputation	Data	No imputation	Data	Data	Data	Data	Data	3
Peru	Data	No data	Data	Data	No imputation	Data	No imputation	Data	Data	Data	Data	Data	1
Philippines	Data	Data	Data	Data	No imputation	Data	No imputation	No data	No data	Data	No data	No data	4
Poland	Data	Data	Data	Data	No imputation	Data	No imputation	Data	No data	Data	No data	Data	2
Portugal	Data	Data	Data	Data	No imputation	Data	No imputation	Data	Data	Data	Data	Data	0
Qatar	Data	Data	No data	Data	No imputation	Data	No imputation	Data	Data	Data	Data	Data	1
Republic of Korea	Data	Data	Data	Data	No imputation	Data	No imputation	Data	No data	Data	Data	Data	1
Republic of Moldova	No data	No data	Data	No data	No imputation	Data	No imputation	Data	Data	Data	Data	Data	3
Romania	Data	Data	Data	No data	No imputation	Data	No imputation	Data	No data	No data	No data	Data	4
Russian Federation	Data	Data	Data	Data	No imputation	Data	No imputation	Data	No data	Data	Data	No data	2
Rwanda	Data	Data	No data	Data	No imputation	Data	No imputation	Data	Data	Data	Data	Data	1
Saint Kitts and Nevis	No data	No data	Data	Data	No imputation	No data	No imputation	Data	Data	Data	Data	Data	3
Saint Lucia	No data	No data	Data	Data	No imputation	Data	No imputation	Data	Data	Data	Data	Data	2
Saint Vincent and the Grenadines	No data	No data	Data	Data	No imputation	Data	No imputation	Data	Data	Data	Data	Data	2
Samoa	No data	No data	Data	Data	No imputation	No data	No imputation	Data	Data	Data	Data	Data	3
San Marino	No data	No data	No data	Data	No imputation	Data	No imputation	Data	Data	Data	Data	Data	3
Sao Tome and Principe	Data	Data	Data	Data	No imputation	Data	No imputation	Data	Data	Data	Data	Data	0
Saudi Arabia	Data	Data	No data	Data	No imputation	Data	No imputation	Data	No data	Data	Data	Data	2
Senegal	Data	Data	No data	Data	No imputation	Data	No imputation	Data	Data	Data	Data	Data	1
Serbia	Data	Data	Data	No data	No imputation	Data	No imputation	Data	Data	Data	Data	Data	1
Montenegro	Data	Data	Data	No data	No imputation	Data	No imputation	Data	Data	Data	Data	Data	1
Seychelles	No data	No data	Data	Data	No imputation	Data	No imputation	Data	Data	Data	Data	Data	2
Sierra Leone	No data	No data	No data	Data	No imputation	Data	No imputation	Data	Data	Data	Data	No data	4
Singapore	Data	Data	Data	Data	No imputation	Data	No imputation	No data	No data	No data	Data	Data	3
Slovakia	Data	Data	Data	Data	No imputation	Data	No imputation	Data	No data	Data	Data	Data	1
Slovenia	Data	Data	Data	Data	No imputation	Data	No imputation	Data	Data	Data	Data	Data	0
Solomon Islands	No data	No data	Data	Data	No imputation	Data	No imputation	Data	Data	Data	Data	Data	2
Somalia	Data	Data	No data	Data	No imputation	Data	No imputation	Data	Data	Data	Data	Data	1
South Africa	Data	No data	No data	Data	No imputation	Data	No imputation	Data	Data	Data	Data	Data	2
Spain	Data	Data	Data	Data	No imputation	Data	No imputation	Data	Data	No data	Data	Data	1
Sri Lanka	Data	Data	No data	Data	No imputation	Data	No imputation	Data	Data	Data	Data	No data	2
Sudan	Data	Data	No data	Data	No imputation	Data	No imputation	Data	Data	No data	Data	Data	2
South Sudan	Data	Data	No data	Data	No imputation	Data	No imputation	Data	Data	No data	Data	Data	2
Suriname	No data	No data	Data	Data	No imputation	Data	No imputation	Data	Data	Data	Data	Data	2
Swaziland	Data	Data	No data	Data	No imputation	Data	No imputation	Data	Data	Data	Data	Data	1
Sweden	Data	Data	Data	Data	No imputation	Data	No imputation	Data	No data	Data	Data	Data	1
Switzerland	Data	Data	Data	Data	No imputation	Data	No imputation	Data	No data	Data	Data	Data	1
Syrian Arab Republic	No data	Data	No data	Data	No imputation	Data	No imputation	Data	No data	Data	Data	Data	3
Tajikistan	No data	No data	Data	No data	No imputation	Data	No imputation	Data	No data	Data	Data	Data	4
Thailand	Data	Data	Data	Data	No imputation	Data	No imputation	No data	No data	Data	Data	No data	3
The Former Yugoslav Republic of Macedonia	Data	No data	Data	Data	No imputation	Data	No imputation	Data	Data	Data	Data	Data	1
Timor-Leste	No data	No data	Data	Data	No imputation	Data	No imputation	Data	Data	Data	Data	Data	2
Togo	Data	Data	No data	Data	No imputation	Data	No imputation	Data	Data	Data	Data	Data	1
Tonga	No data	No data	Data	Data	No imputation	Data	No imputation	Data	Data	Data	Data	Data	2
Trinidad and Tobago	Data	Data	Data	Data	No imputation	Data	No imputation	Data	Data	Data	Data	Data	0
Tunisia	Data	Data	Data	Data	No imputation	Data	No imputation	Data	No data	No data	Data	Data	2
Turkey	Data	Data	Data	Data	No imputation	Data	No imputation	Data	No data	No data	Data	Data	2
Turkmenistan	No data	No data	Data	No data	No imputation	Data	No imputation	Data	Data	Data	Data	Data	3
Tuvalu	No data	No data	Data	Data	No imputation	No data	No imputation	Data	Data	Data	Data	Data	3
Uganda	Data	Data	No data	Data	No imputation	Data	No imputation	Data	No data	Data	Data	Data	2
Ukraine	Data	No data	Data	No data	No imputation	Data	No imputation	Data	Data	Data	Data	Data	2
United Arab Emirates	Data	Data	No data	Data	No imputation	Data	No imputation	Data	Data	Data	Data	Data	1
United Kingdom	Data	Data	Data	Data	No imputation	Data	No imputation	Data	No data	Data	Data	Data	1
United Republic of Tanzania	Data	Data	Data	Data	No imputation	Data	No imputation	Data	Data	Data	Data	Data	0
United States of America	Data	Data	Data	Data	No imputation	Data	No imputation	Data	No data	No data	Data	No data	3
Uruguay	Data	No data	Data	Data	No imputation	Data	No imputation	Data	No data	Data	Data	Data	2
Uzbekistan	No data	No data	Data	No data	No imputation	Data	No imputation	Data	No data	Data	Data	Data	4
Vanuatu	No data	No data	Data	Data	No imputation	Data	No imputation	Data	Data	Data	Data	Data	2
Venezuela (Bolivarian Republic of)	Data	Data	No data	Data	No imputation	Data	No imputation	Data	No data	No data	Data	No data	4
Viet Nam	Data	Data	Data	Data	No imputation	Data	No imputation	Data	Data	No data	No data	No data	3
Yemen	Data	No data	Data	Data	No imputation	Data	No imputation	Data	No data	Data	Data	Data	2
Zambia	Data	Data	Data	Data	No imputation	Data	No imputation	Data	Data	Data	Data	No data	1
Zimbabwe	No data	Data	No data	Data	No imputation	Data	No imputation	Data	No data	Data	Data	Data	3
Number of countries without data	74	90	72	24	NA	20	NA	5	70	31	9	40
