# Supplementary material for: World Health Organization Estimates of the Global and Regional Disease Burden of 11 Foodborne Parasitic Diseases, 2010: A Data Synthesis
Source: PLoS Med. 2015 Dec 3;12(12):e1001920. doi: 10.1371/journal.pmed.1001920 (PMC4668834; doi:10.1371/journal.pmed.1001920)
Supplement: S1 Data — (XLSX) [file pmed.1001920.s005.xlsx]

## Sheet: Sheet1
Proportion of total population at risk		Expected population at risk (2010)		Country_name
0		0		Afghanistan
0.797042		1.52235e+07		Angola
0		0		Albania
0				Andorra
0		0		United Arab Emirates
0.0984682		3.97811e+06		Argentina
0		0		Armenia
0				Antigua and Barbuda
0		0		Australia
0		0		Austria
0		0		Azerbaijan
0.553718		4.64173e+06		Burundi
0		0		Belgium
0.843255		7.46272e+06		Benin
0.487189		8.03862e+06		Burkina Faso
0		0		Bangladesh
0		0		Bulgaria
0		0		Bahrain
0		0		Bahamas
0		0		Bosnia and Herzegovina
0		665671		Belarus
0.0979639		30528.2		Belize
0.75727		7.51958e+06		Bolivia
0.203594		3.97009e+07		Brazil
0		0		Barbados
0		0		Brunei
0.329779		239400		Bhutan
0		0		Botswana
0.88662		3902061		Central African Republic
0		0		Canada
0		0		Switzerland
0.0399458		683073		Chile
0.443094		5.98176e+08		China
0.634967		1.25088e+07		Côte d’Ivoire
0.802283		1.57247e+07		Cameroon
0.940902		6.20996e+07		Democratic Republic of the Congo
0.972093		3.93007e+06		Congo
0.268555		1.24341e+07		Colombia
0		0		Comoros
0.525315		260555		Cape Verde
0.0499358		232645		Costa Rica
0.0891719		1.00764e+06		Cuba
0		0		Cyprus
0		0		Czech Republic
0		0		Germany
0		0		Djibouti
0				Dominica
0		0		Denmark
0.174116		1.7285e+06		Dominican Republic
0		0		Algeria
0.0758674		1.10008e+06		Ecuador
0		0		Egypt
0		0		Eritrea
0		0		Spain
0		0		Estonia
0		0		Ethiopia
0		0		Finland
0		0		Fiji
0		0		France
0				Federated States of Micronesia
0.614944		925776		Gabon
0		0		United Kingdom
0		0		Georgia
0.857604		2.09255e+07		Ghana
0		0		Guinea
0		0		Gambia
0.611438		926465		Guinea-Bissau
0		0		Equatorial Guinea
0		0		Greece
0		0		Grenada
0.18956		2.72967e+06		Guatemala
0.170694		128787		Guyana
0.287143		2.18244e+06		Honduras
0		0		Croatia
1		10057681		Haiti
0		0		Hungary
0.014975		3594000		Indonesia
0.597131		7.285e+08		India
0		0		Ireland
0		0		Iran
0		0		Iraq
0		0		Iceland
0		0		Israel
0		0		Italy
0.170294		466785		Jamaica
0		0		Jordan
0		0		Japan
0		0		Kazakhstan
0.902975		3.65705e+07		Kenya
0		0		Kyrgyzstan
0.750314		1.05794e+07		Cambodia
0		0		Kiribati
0		0		South Korea
0		0		Kuwait
0.467728		2.90033e+06		Laos
0		0		Lebanon
0.947525		3.78453e+06		Liberia
0		0		Libya
0		0		Saint Lucia
0.103673		2.16676e+06		Sri Lanka
0.668113		1.45069e+06		Lesotho
0		0		Lithuania
0		0		Luxembourg
0		0		Latvia
0		0		Morocco
0		0		Moldova
0.956678		1.98032e+07		Madagascar
0		0		Maldives
0.146158		1.65159e+07		Mexico
0				Marshall Islands
0		0		Macedonia
0		0		Mali
0		0		Malta
0.190377		9.1381e+06		Myanmar
0		0		Montenegro
0		0		Mongolia
0.794934		1.86014e+07		Mozambique
0		0		Mauritania
0.0744415		96712.3		Mauritius
0.387139		5.76838e+06		Malawi
0.0155613		441940		Malaysia
0.632736		1.44472e+06		Namibia
0		0		Niger
0.340613		5.38168e+07		Nigeria
0.48303		2.79585e+06		Nicaragua
0		0		Netherlands
0		0		Norway
0.658606		1.97582e+07		Nepal
0		0		New Zealand
0		0		Oman
0		0		Pakistan
0.308805		1.08601e+06		Panama
0.317388		9.23598e+06		Peru
0.227193		2.11971e+07		Philippines
0.537858		3.68878e+06		Papua New Guinea
0		0		Poland
0		0		North Korea
0		0		Portugal
0.299963		1.93613e+06		Paraguay
0				Palestine
0		0		Qatar
0		0		Romania
0		0		Russia
0.438817		4.65146e+06		Rwanda
0		0		Saudi Arabia
0		0		Sudan
0		0		Senegal
0		0		Singapore
0.670407		360778		Solomon Islands
0		0		Sierra Leone
0.149693		927048		El Salvador
0		0		Somalia
0		0		Serbia
0.739817		122363		São Tomé and Príncipe
0		0		Suriname
0		0		Slovakia
0		0		Slovenia
0		0		Sweden
0.413134		490000		Swaziland
0				Seychelles
0		0		Syria
0		0		Chad
0.831704		5.01334e+06		Togo
0.0358821		2.47945e+06		Thailand
0		0		Tajikistan
0		0		Turkmenistan
0.559564		629149		Timor-Leste
0.0293441		3053.49		Tonga
0.0756073		101425		Trinidad and Tobago
0		0		Tunisia
0		0		Turkey
0		0		Taiwan
0.631593		2.82954e+07		Tanzania
0.46627		1.55734e+07		Uganda
0.0493387		2.23998e+06		Ukraine
0		0		Uruguay
0.00419355		1300000		United States
0		0		Uzbekistan
0		0		Saint Vincent and the Grenadines
0		0		Venezuela
0.25813		2.26638e+07		Vietnam
0.475472		113947		Vanuatu
0		0		Samoa
0		0		Yemen
0.242064		1.21274e+07		South Africa
0.417697		5.47183e+06		Zambia
0.60514		7.62476e+06		Zimbabwe
